# Supplementary material for: MiR-181a targets STING to drive PARP inhibitor resistance in BRCA- mutated triple-negative breast cancer and ovarian cancer
Source: Cell Biosci. 2023 Nov 6;13:200. doi: 10.1186/s13578-023-01151-y (PMC10626784; doi:10.1186/s13578-023-01151-y)
Supplement: Supplementary file 2 — Additional file 2: Table S1. Reagents and resources utilized in the study. [file 13578_2023_1151_MOESM2_ESM.xlsx]

## Sheet: Sheet1
Supplementary Table 1. Reagents and resources utilized in the study.
REAGENT or RESOURCE	SOURCE	CATALOG NUMBER	Dilution
Antibodies			WESS (μL Ab/μL PBS)	WB (μL Ab/μL PBS	ACE (μL Ab/μL Buffer)	IHC (μL Ab/μL PBS
Mouse monoclonal anti-β-actin	MilliporeSigma	A5441	1:500	1:5000
Rabbit monoclonal anti-STING (D2P2F)	Cell Signaling Technology	13647	1:50	1:1000
Rabbit monoclonal anti-STING	Abcam	ab239074				1:4000
Rabbit monoclonal anti-TBK1 (D1B4)	Cell Signaling Technology	3504		1:1000
Rabbit monoclonal anti-cGAS (D1D3G)	Cell Signaling Technology	15102		1:1000
Rabbit monoclonal anti-CD9 (D801A)	Cell Signaling Technology	13174	1:10	1:1000
Mouse monoclonal anti-CD9 (C-4) AF546	Santa Cruz Biotechnologies	sc-13118			1:50
Rabbit polyclonal anti-CD63	Abcam	ab68418	1:10	1:1000
Goat Anti-Mouse Secondary HRP Conjugate	Protein Simple	042-205	1
Goat Anti-Rabbit Secondary HRP Conjugate	Protein Simple	042-206	1
Chemicals, Peptides, and Recombinant Proteins
Puromycin dihydrochloride	Life Technologies	A11138-03
Biological Samples
BC TMA	US Biomax	BR1301
Experimental Models: Cell Lines
Human MDA-MB-436 cell line	ATCC	HTB-26
Human HCC1395 cell line	ATCC	CRL-2324
Human HCC1937 cell line	ATCC	CRL-2336
Human OV81.2 cell line	DiFeo's Lab	NA
Human OV231 cell line	DiFeo's Lab	NA
Critical Commercial Assays
CellTiter-Glo® Luminescent Cell Viability Assay	Promega	G7572
jetPRIMETM transfection reagent	Polypus-transfection	89129-924
PierceTM BCA Protein Assay Kit	Life Technologies	23227
Direct-zol RNA Miniprep kit	Zymo Research	R2050
Plasma/Serum RNA Purification Mini Kit	Norgen Biotek	55000
qScript™ microRNA cDNA Synthesis Kit	Quanta Biosciences	95107-025
miRNAscope™ Intro Pack HD Reagent Kit RED – Hsa	Advanced Cell Diagnostics	324530
miRNAscope™ Target Probe for hsa-miR-181a	Advanced Cell Diagnostics	728851-S1
ExoQuick-TC	System Biosciences	EXOTC10A-1
Bacterial and Virus Strains
Purified lentiviral particles for TMEM173 (NM_198282.3)	GeneCopoeia	LPP-E1218-Lv103-050
Purified lentiviral particles for negative empty control vector for pReceiver-Lv103.	GeneCopoeia	LPP-NEG-Lv103-050
Purified lentiviral particles for hsa-mir-181a-1 (MI0000289).	GeneCopoeia	LPP-HmiR0023-MR03-050-S
miRNA Scrambled Control-MR03 Lentiviral Particles.	GeneCopoeia	LP502-025
miRNA inhibitors
miRIDIAN microRNA Mimic Negative Control #1, 5nmol	Horizon	CN-001000-01-05
miRIDIAN microRNA Human has-miR-181a Hairpin Inhibitor, 5nmol	Horizon	IH-300552-07-0005
Oligonucleotides
ON-TARGETplus Human STING siRNA	Horizon Discovery	L-024333-00-0005
ON-TARGETplus Non-targeting pool siRNA	Horizon Discovery	D-001810-10-05
Software and Algorithms
DESeq2	HTG Molecular Diagnostics	2.0.1
HTG REVEAL	HTG Molecular Diagnostics	2.0.1
GraphPad Prism 8	GraphPad Software	www.graphpad.com/
R version 4.1.2	The R Project	https://www.R-project.org/
Adobe Illustrator CC	Adobe	www.adobe.com/
CorelDraw graphics suite 8X	Corel	https://www.coreldraw.com/en/
NTA software	Malvern Panalytical	4.3.
ECHO Pro App	ECHO Laboratories	https://discover-echo.com/
QuPath v.0.3.0	Queen's University	https://github.com/qupath
Compass	Proteinsimple	https://www.proteinsimple.com/
Primer sequence (5’-3’) for RTqPCR	Forward	Reverse
hsa-miR-181a	CATTCAACGCTGTCGGTGAG	GCATAGACCTGAATGGCGGTA
RNU6	GCAAATTCGTGAAGCGTTCC	GCATAGACCTGAATGGCGGTA
hsa-miR-181a	CTCTCATACAATGTGATGTGGAGGTTTGC	TATCTGTTGATTGTGACAGCAAAAAGCGG
sgRNA sequence (5’-3’)
sgRNA-AS1	AGGGTACAATCAACGGTCGA
sgRNA-S1	GCTCAGAATTCGCTGAAGAC
